# Supplementary material for: The characteristic patterns of neuronal avalanches in mice under anesthesia and at rest: An investigation using constrained artificial neural networks
Source: PLoS One. 2018 May 24;13(5):e0197893. doi: 10.1371/journal.pone.0197893 (PMC5967741; doi:10.1371/journal.pone.0197893)
Supplement: S1 Table — Optimum momentum values obtained in the validation stages. A = architecture, F = full model (non-lesioned), M = motor cortex, S = somatosensory cortex, V = visual cortex, R = retrosplenial cortex, Missing = models in which the given cortical region is lesioned, Single = models in which all cortical regions except the given cortical region are lesioned. (XLSX) [file pone.0197893.s009.xlsx]

## Sheet: Sheet1
	Anesthetized	A	F	Missing				Single
				M	S	V	R	M	S	V	R
		1	0.9	0.8	0.8	0.2	0.8	0.4	0.9	0.6	0.6
		2	1	0.8	0.1	0.4	0.3	0.6	0.7	0.6	0.5
		3	0.5	0.4	0.8	0.8	0.6	NA	NA	NA	NA
		4	0.6	1	0.7	0.9	0.9	NA	NA	NA	NA
		5	0.3	0.9	0.5	0.4	0.7	NA	NA	NA	NA
		6	0.3	0.5	0.3	0.7	0.9	NA	NA	NA	NA
		7	0.2	0.9	0.4	0.5	0.9	NA	NA	NA	NA
	Awake	A	F	Missing				Single
				M	S	V	R	M	S	V	R
		1	0	0.5	0.7	0.8	0.1	0.9	0.5	0.3	0
		2	0.2	0.5	0.8	0.3	0.9	0.5	1	0.2	0.4
		3	0.7	0.1	0.5	0.1	0.9	NA	NA	NA	NA
		4	0.9	0.6	0.7	0.9	0.8	NA	NA	NA	NA
		5	0.2	0.7	0.6	0.6	1	NA	NA	NA	NA
		6	0.1	0.1	0.4	0.9	0.8	NA	NA	NA	NA
		7	0	0.4	0.3	0.5	0.8	NA	NA	NA	NA
