# Supplementary material for: The characteristic patterns of neuronal avalanches in mice under anesthesia and at rest: An investigation using constrained artificial neural networks
Source: PLoS One. 2018 May 24;13(5):e0197893. doi: 10.1371/journal.pone.0197893 (PMC5967741; doi:10.1371/journal.pone.0197893)
Supplement: S2 Table — A = architecture, divided into architectures that accept either single (1,4) or dual image inputs (2,3,5,6), with the remainder of the laid out in the same way as S1 Table. (XLSX) [file pone.0197893.s010.xlsx]

## Sheet: Sheet2
	Anesthetized	A	F	Missing				Single
				M	S	V	R	M	S	V	R
		1,4	0.7	1	0.4	0.3	0.3	0.9	0	0.8	0.4
		2,3,5,6,7	0.9	0.4	0.5	0.9	1	1	1	1	0.4
	Awake	A	F	Missing				Single
				M	S	V	R	M	S	V	R
		1,4	0.9	1	0.1	0.9	0.9	0.3	0.3	1	0.7
		2,3,5,6,7	0.8	1	0.6	1	1	1	0.3	0	0.8
